# Supplementary material for: Analysis of the Bacterial Community and Fatty Acid Composition in the Bacteriome of the Lac Insect Llaveia axin axin
Source: Microorganisms. 2025 Aug 18;13(8):1930. doi: 10.3390/microorganisms13081930 (PMC12388429; doi:10.3390/microorganisms13081930)
Supplement: Supplementary file 1 [file microorganisms-13-01930-s001.zip]

Archive with 1 entries (1 files):
- microorganisms-3777269-supplementary.pdf
